# Supplementary material for: The rs16969968 Tobacco Smoking-Related Single-Nucleotide Variant Is Associated with Clinical Markers in Patients with Severe COVID-19
Source: Int J Mol Sci. 2023 Jun 6;24(12):9811. doi: 10.3390/ijms24129811 (PMC10298344; doi:10.3390/ijms24129811)
Supplement: Supplementary file 1 [file ijms-24-09811-s001.zip]

Archive with 1 entries (1 files):
- ijms-2410126-supplementary.pdf
